# Supplementary material for: Gut Microbiome and Carotid Artery Intima-Media Thickness: A Narrative Review of the Current Scenario
Source: Diagnostics (Basel). 2024 Nov 5;14(22):2463. doi: 10.3390/diagnostics14222463 (PMC11592993; doi:10.3390/diagnostics14222463)
Supplement: Supplementary file 1 [file diagnostics-14-02463-s001.zip]

Archive with 1 entries (1 files):
- diagnostics-3265978-supplementary.pdf
